# Supplementary material for: In Vitro Potential of Clary Sage and Coriander Essential Oils as Crop Protection and Post-Harvest Decay Control Products
Source: Foods. 2022 Jan 24;11(3):312. doi: 10.3390/foods11030312 (PMC8834200; doi:10.3390/foods11030312)
Supplement: Supplementary file 1 [file foods-11-00312-s001.zip]

Archive with 5 entries (5 files):
- Figure S1.png
- Figure S2.png
- Figure S3A.png
- Figure S3B.png
- Supplementary Table S1.pdf
